# Supplementary material for: Risk factors for difficulty of laparoscopic cholecystectomy in grade II acute cholecystitis according to the Tokyo guidelines 2013
Source: BMC Surg. 2017 Nov 28;17:114. doi: 10.1186/s12893-017-0319-6 (PMC5706415; doi:10.1186/s12893-017-0319-6)
Supplement: Additional file 1: — Detailed data of patient characteristics. 1: yes, 0: no (XLSX 61 kb) [file 12893_2017_319_MOESM1_ESM.xlsx]

## Sheet: Sheet1
Age ranges	BMI	Interval between symptom onset and operation	Interval between symptom onset and admission	Fever on admission	Abdominal pain on admiddion	ASA score	Anticoagulant therapy	Hypertension	Diabetes mellitus	WBC	Hb	CRP	Plt	T-Bil	AST	ALT	ALP	γ-GTP	GB wall thickness	GB stone and/or sludge	operating time	blood loss	open conversion	Subtotal cholecystectomy and/or mucoclasis	Necrosis and/or abscess	Postoperative complications	Bile leakage	Pulmonary complication	Surgical site infection	Intraabdominal abscess	Colitis	Clavien-Dindo classification	Postoperative hospital stay
50-59	26.1752	96	24	1	1	1	0	0	0	14800	16.6	25.8	12.9	1.56	23	24	245	53	2.5	1	82	82	0	0	1	0	0	0	0	0	0	0	5
80-89	23.7871	24	24	0	1	3	1	1	0	15400	13.3	17.6	22.8	2.43	23	29	240	29	5.7	1	238	49	1	0	1	1	0	0	1	0	0	I	19
30-39	26.8166	72	0	1	1	1	0	0	0	11500	16.1	24.1	0.1	0.42	25	43	182	34	4.8	1	93	1	0	0	1	0	0	0	0	0	0	0	5
70-79	23.8751	144	144	1	1	2	0	1	0	15500	14.1	22.5	19.5	3.16	65	58	391	124	10.4	1	89	530	1	1	1	1	0	0	1	0	0	I	11
70-79	25.8876	72	0	0	1	1	0	0	0	10600	14.8	22.1	0.1	0.61	32	23	284	24	4.5	1	86	7	0	0	1	0	0	0	0	0	0	0	8
50-59	26.6564	168	96	1	1	2	0	0	0	4400	11.6	11.6	11.9	0.66	33	31	255	26	8.9	1	134	29	0	1	0	0	0	0	0	0	0	0	4
50-59	30.2926	96	72	0	1	1	0	0	0	15200	15.4	22.3	16.8	2.79	19	23	275	42	5	1	81	112	1	0	0	0	0	0	0	0	0	0	10
70-79	22.5069	48	24	0	1	1	0	0	0	15400	15.2	19.1	6.98	1.32	25	17	263	16	5.5	1	108	20	0	0	1	0	0	0	0	0	0	0	5
30-39	21.5319	48	24	0	1	1	0	0	0	17600	14.1	19.8	4.22	0.64	19	41	220	118	5.3	1	116	1	0	0	1	0	0	0	0	0	0	0	5
50-59	25.1162	48	24	0	1	1	0	0	0	11900	14.4	22	0.17	0.41	50	46	145	43	4.3	1	85	40	0	1	0	0	0	0	0	0	0	0	3
50-59	22.0581	144	144	0	1	3	1	0	0	12800	14.3	20.6	14.3	0.54	25	21	223	126	11.9	1	190	405	1	1	1	0	0	0	0	0	0	0	9
70-79	25.1307	168	72	0	1	3	1	0	1	15000	13.6	15.2	25.4	2.04	71	53	715	586	4.5	1	141	445	1	0	0	0	0	0	0	0	0	0	14
60-69	23.2335	48	48	0	1	2	0	0	0	21200	13.3	29.2	7.16	1.08	25	24	346	76	9.9	1	175	1	0	0	1	0	0	0	0	0	0	0	7
70-79	25.3076	120	24	0	1	2	0	0	1	9900	14.4	21.2	2.97	0.58	17	16	174	24	3.8	1	180	18	1	0	1	0	0	0	0	0	0	0	10
70-79	24.7721	120	24	0	1	2	0	0	0	12500	17	18.3	7.6	1.91	37	28	248	122	3.4	1	146	85	1	0	0	0	0	0	0	0	0	0	10
60-69	23.1481	72	48	0	1	3	1	1	0	12300	12.8	19.4	0.09	0.51	32	26	254	33	1.7	1	164	105	0	0	1	0	0	0	0	0	0	0	5
60-69	26.6137	72	48	1	1	2	0	1	1	19300	15.1	20.7	5.17	1.58	26	24	250	19	2.3	1	113	50	0	1	0	0	0	0	0	0	0	0	6
70-79	17.565	96	72	0	1	2	0	1	0	6500	12.8	18	6.33	0.73	38	17	152	14	4.4	1	176	2	0	1	0	0	0	0	0	0	0	0	6
70-79	22.8085	96	48	0	1	3	1	1	1	14100	14.1	14.6	25.3	0.9	16	11	223	21	4.1	1	115	1	0	0	0	0	0	0	0	0	0	0	10
60-69	23.1633	192	168	0	1	1	0	0	0	17800	15.8	24.7	17.8	1.89	126	135	498	285	9.6	1	357	428	0	1	1	0	0	0	0	0	0	0	8
70-79	25.1096	72	24	0	1	1	0	0	0	22700	14	26.6	31.7	1.23	82	59	224	114	3	1	120	6	0	0	1	0	0	0	0	0	0	0	7
60-69	23.4375	96	24	0	1	1	0	0	0	28100	14.8	27.6	20.1	2.79	430	213	640	322	6.03	1	135	8	0	1	1	0	0	0	0	0	0	0	4
50-59	24.2642	168	168	0	1	1	0	0	0	27000	12.6	33.8	26.7	2.26	40	56	952	322	7.2	1	203	318	1	0	1	1	1	0	0	0	0	IIIa	24
60-69	29.0527	96	72	0	1	1	0	0	1	14900	14.1	17.6	5.93	1.38	152	181	333	289	6.05	1	124	6	0	0	0	0	0	0	0	0	0	0	6
80-89	26.2891	120	96	0	1	2	0	0	0	13800	16.9	20	0.18	1.19	29	46	187	20	3.4	1	153	452	1	1	1	1	0	1	0	0	0	IVa	15
70-79	26.1393	144	24	0	1	1	0	0	0	16500	17.1	18.9	1.76	1.38	41	90	226	26	4.9	1	227	235	0	1	1	0	0	0	0	0	0	0	7
70-79	28.6134	48	48	0	1	2	0	0	1	13300	13.8	22.1	8.34	1.11	33	28	229	23	2.8	1	112	11	0	0	0	0	0	0	0	0	0	0	5
60-69	27.6685	48	0	0	1	3	1	1	0	15000	16.3	17.8	1.35	0.93	38	44	214	45	4	1	91	163	0	0	1	0	0	0	0	0	0	0	4
50-59	24.1672	96	72	1	1	2	0	1	0	14900	13.4	18.4	20.7	1.5	15	13	172	33	6.3	1	127	33	0	1	0	0	0	0	0	0	0	0	4
80-89	30.4832	192	168	1	0	3	1	1	0	11100	11.3	19.1	27.3	1.11	29	23	436	134	5.7	1	131	368	1	0	1	0	0	0	0	0	0	0	8
50-59	22.1234	24	0	0	1	1	0	0	0	19400	13.5	18.7	5.87	3.35	153	286	340	423	5.8	1	148	29	0	0	0	0	0	0	0	0	0	0	8
60-69	22.213	96	48	0	1	1	0	0	0	8500	15	21.5	2.05	0.98	22	18	305	19	5.2	1	104	6	0	0	0	0	0	0	0	0	0	0	3
70-79	23.1111	144	48	0	1	2	0	0	1	7300	13.5	16.4	1.38	1.08	17	18	189	13	3.9	1	184	81	0	0	0	0	0	0	0	0	0	0	4
60-69	23.2377	24	24	0	1	2	0	1	0	12200	15.6	17.7	0.42	0.67	31	52	242	37	3.3	1	141	14	0	0	1	0	0	0	0	0	0	0	6
70-79	28.6649	120	0	0	0	3	1	1	0	5400	14.1	15.7	5.97	4.23	211	348	981	343	5.2	1	169	15	0	0	1	0	0	0	0	0	0	0	5
60-69	20.6126	72	24	0	1	1	0	0	0	16100	13.8	12.7	20.4	1.22	20	15	279	40	6.6	1	123	137	0	1	1	0	0	0	0	0	0	0	10
60-69	23.8417	72	24	0	1	2	0	0	1	11400	12.3	14.2	0.68	0.84	19	18	149	17	6.7	1	204	130	0	1	1	0	0	0	0	0	0	0	6
40-49	34.4148	72	0	0	1	2	0	1	1	10800	13.4	18.6	0.36	0.56	18	28	112	108	11.6	1	86	52	0	0	1	0	0	0	0	0	0	0	5
60-69	23.7335	72	24	1	1	2	0	1	0	16000	15.5	17.1	1.74	1.75	18	17	203	35	3.6	1	116	2	0	0	1	0	0	0	0	0	0	0	5
60-69	23.1108	96	24	1	1	2	0	0	1	10100	14.7	12.8	12.9	2.24	28	29	249	46	6.2	1	128	38	0	0	1	0	0	0	0	0	0	0	3
70-79	30.7499	72	24	0	1	2	1	1	0	16900	16.6	15.8	15.8	2.1	37	41	362	547	4.6	1	151	258	0	0	1	0	0	0	0	0	0	0	2
60-69	23.5101	72	0	1	1	1	0	0	0	23100	15.7	22.6	24.2	1.2	27	18	277	23	4.3	1	109	3	0	0	1	0	0	0	0	0	0	0	6
60-69	23.7812	72	24	0	1	1	0	0	0	12400	13.6	23.7	1.03	0.51	22	23	234	84	9.5	1	164	221	0	1	1	0	0	0	0	0	0	0	6
70-79	24.841	48	0	0	1	2	0	1	0	10900	15	16	0.15	0.6	45	35	216	43	2	1	122	2	0	0	1	0	0	0	0	0	0	0	4
80-89	20.6523	120	48	1	1	3	1	0	0	19100	12.8	16	23.9	0.76	23	17	188	16	8.7	1	161	410	0	1	1	1	0	1	0	0	0	II	15
60-69	24.5258	48	48	1	1	3	1	1	0	12500	8.3	10.8	12.7	0.78	12	14	433	14	4.4	1	162	825	0	1	0	0	0	0	0	0	0	0	8
60-69	21.8182	144	120	0	1	2	0	1	1	7200	13.3	15.2	2.04	0.84	40	49	356	623	6.1	1	93	102	0	0	1	1	1	0	0	0	0	IIIa	17
40-49	25.3069	72	72	0	1	1	0	0	0	11000	16.1	11.7	17.3	4.23	920	414	355	732	3.5	1	132	4	0	1	1	0	0	0	0	0	0	0	7
40-49	25.0122	48	0	0	1	1	0	0	0	19100	16.3	19	12.8	1.16	28	45	273	61	7.7	1	107	13	0	1	1	0	0	0	0	0	0	0	5
60-69	23.7335	96	24	0	1	2	0	0	0	11100	14	17	0.52	0.7	25	18	254	22	6	1	151	356	0	1	1	0	0	0	0	0	0	0	5
80-89	23.9453	72	48	0	1	3	1	1	1	12400	12.5	22.7	22.2	0.9	41	40	251	20	7.02	1	104	7	0	1	1	0	0	0	0	0	0	0	6
80-89	24.0625	48	48	0	1	2	0	1	1	13600	14.9	15.4	2.72	1.4	38	39	284	42	7.4	1	128	249	1	1	1	0	0	0	0	0	0	0	8
70-79	19.5651	48	48	1	1	1	0	0	0	24100	14.2	20.1	25.7	1.92	29	16	187	25	9.8	1	130	160	0	0	1	0	0	0	0	0	0	0	7
60-69	26.3653	72	0	1	1	2	0	1	1	10400	13.6	13.9	2.77	4.34	260	201	223	759	5.8	1	214	109	0	1	1	0	0	0	0	0	0	0	5
70-79	15.7093	120	0	0	1	1	0	0	1	18400	12.9	26.6	14.4	0.92	14	9	338	25	11.3	1	272	1372	1	1	1	0	0	0	0	0	0	0	12
90-99	22.5069	48	48	0	1	3	0	0	0	15500	15.4	18.2	8.87	1.23	38	24	352	79	3.7	1	88	5	0	1	1	1	0	1	0	0	0	IVa	10
60-69	23.1972	168	72	1	1	2	0	1	0	5800	14.2	20.8	8.03	0.28	34	31	261	40	6.3	1	122	12	0	0	1	0	0	0	0	0	0	0	9
80-89	21.6723	72	48	1	1	2	0	0	0	28500	11.8	10	10.05	1.17	75	80	231	129	3.5	1	147	5	0	0	0	0	0	0	0	0	0	0	4
50-59	22.526	72	48	0	1	2	0	1	1	18800	16	24.6	1.62	0.67	12	14	310	24	4.5	1	147	81	0	0	0	0	0	0	0	0	0	0	5
60-69	31.566	72	24	0	1	2	0	1	1	19400	17	19.8	0.73	1.05	26	42	187	42	5.2	1	184	302	0	1	1	0	0	0	0	0	0	0	4
60-69	24.2878	312	240	0	1	1	0	0	0	7900	12.8	22.4	14.7	0.68	21	45	202	39	11	1	204	71	0	0	0	0	0	0	0	0	0	0	3
80-89	21.7047	120	0	0	1	3	1	0	0	6300	11.9	13.7	2.23	2.89	26	17	220	53	4.7	1	128	12	0	0	0	0	0	0	0	0	0	0	4
30-39	19.0644	240	24	1	1	1	0	0	0	6300	13.4	18.7	1.36	0.56	36	82	344	127	3.5	1	178	300	0	1	1	0	0	0	0	0	0	0	5
70-79	25.622	72	24	1	1	1	0	0	0	13800	11.5	26.1	14.6	1.4	42	32	215	28	3.3	1	177	866	0	1	1	1	1	0	0	0	0	II	9
50-59	26.1224	72	24	0	1	1	0	0	0	11100	15.8	18.4	2.82	1.82	21	15	205	53	5.3	1	190	213	0	0	1	0	0	0	0	0	0	0	4
30-39	29.9654	48	24	0	1	1	0	0	0	10600	15.7	21.5	0.55	0.51	23	29	389	32	7.1	1	116	102	0	0	1	0	0	0	0	0	0	0	4
20-29	35.0335	24	24	0	1	1	0	0	0	14100	16.2	28.6	1.79	0.58	23	36	223	36	7.2	1	133	160	0	0	1	0	0	0	0	0	0	0	4
60-69	25	24	24	1	1	2	0	0	0	11500	13.9	12.4	5.29	4.25	543	271	266	59	6.3	0	152	3	0	0	1	0	0	0	0	0	0	0	7
60-69	33.595	24	24	1	1	1	0	0	0	16400	16.1	16.9	9.23	1.68	67	59	251	43	2.7	1	86	4	0	0	1	0	0	0	0	0	0	0	7
80-89	22.7059	48	24	0	0	2	0	1	0	18900	11.3	40.5	19	0.98	26	24	306	40	4.6	1	98	6	0	0	1	0	0	0	0	0	0	0	7
50-59	20.8467	24	0	1	1	1	0	0	0	14500	12	19.4	22.9	0.59	12	20	288	20	2.8	1	115	20	0	0	1	0	0	0	0	0	0	0	7
70-79	22.1367	48	48	1	1	2	0	1	1	15200	11.9	18.9	32.4	0.67	23	24	170	22	5.8	1	87	5	0	0	1	0	0	0	0	0	0	0	5
80-89	22.6757	72	24	0	1	2	0	1	1	9400	12.2	18.4	10.99	1.31	22	16	246	15	3.2	1	70	2	0	0	0	0	0	0	0	0	0	0	4
80-89	19.6875	24	24	0	1	3	1	1	0	19200	14.7	22.5	11.9	2.23	24	15	340	81	6	1	108	30	0	0	0	0	0	0	0	0	0	0	5
80-89	25.8681	72	48	1	1	2	0	0	0	13100	14.2	11.3	20.3	1.26	20	14	167	25	6.9	1	109	25	0	0	1	0	0	0	0	0	0	0	6
60-69	25.8692	0	0	0	1	3	0	0	0	19000	17.2	24.3	0.28	0.52	18	20	327	18	2.1	1	103	9	0	0	1	0	0	0	0	0	0	0	5
70-79	32.5156	120	24	0	1	2	0	1	0	10900	14	18.5	0.03	0.64	21	22	189	15	5.7	1	167	293	0	1	1	0	0	0	0	0	0	0	9
80-89	28.8044	72	72	0	1	2	0	1	1	13600	12.5	15.5	19.7	1.71	46	29	223	31	3.8	1	110	150	0	0	1	0	0	0	0	0	0	0	4
70-79	22.482	96	0	0	1	3	1	0	0	17200	13.1	20.8	13.4	1	21	22	218	54	7.5	1	157	395	0	0	1	0	0	0	0	0	0	0	5
70-79	24.4561	96	0	0	1	2	0	1	0	12000	12.2	23.5	0.08	1.27	212	130	217	300	4	1	95	1	0	0	0	0	0	0	0	0	0	0	3
70-79	25.2316	48	24	0	1	2	0	1	0	24500	15.9	22.3	18.8	2.19	21	24	312	31	7.7	1	78	95	1	0	1	1	1	0	0	0	0	II	9
70-79	26.1394	216	0	0	0	3	1	1	0	8300	8.9	13.5	8.8	2.5	185	208	677	135	1.9	1	89	1	0	0	0	0	0	0	0	0	0	0	7
70-79	20.6228	96	0	0	1	2	0	0	1	5800	12.8	29.7	0.1	0.37	14	11	203	11	4.4	1	68	1	0	0	0	0	0	0	0	0	0	0	2
80-89	22.7556	72	24	0	1	3	1	1	0	14300	13.3	17	0.27	0.65	31	18	241	28	7.2	1	76	91	0	0	1	0	0	0	0	0	0	0	5
30-39	30.111	48	24	1	1	1	0	0	0	11300	16.4	30.4	5.7	0.97	39	67	287	110	7.1	1	136	38	0	0	1	0	0	0	0	0	0	0	3
70-79	24.7556	24	24	1	1	2	0	1	1	13400	16.1	19.3	13.5	2.06	88	217	799	719	7.2	1	140	27	0	0	1	0	0	0	0	0	0	0	6
80-89	27.1477	192	144	0	1	2	0	1	0	5500	9.1	18.6	11.4	1.03	35	30	359	48	7.5	1	122	56	0	0	0	0	0	0	0	0	0	0	5
70-79	18.7711	48	24	1	1	2	0	0	1	17400	10.7	23.6	16.03	4.9	40	241	2159	545	3.7	1	145	8	0	0	1	1	0	0	0	0	1	I	9
40-49	28.4082	48	24	0	1	1	0	0	0	13400	15.1	18.9	4.75	2.45	137	286	525	569	4.6	1	117	20	0	0	1	0	0	0	0	0	0	0	5
60-69	21.7453	24	0	0	1	1	0	0	0	9600	14.8	23	1.05	0.86	18	8	319	10	10.3	1	100	6	0	0	1	0	0	0	0	0	0	0	5
50-59	39.4111	72	0	0	1	1	0	0	0	7300	13.6	26	0.14	0.55	23	26	170	117	5.6	1	166	58	0	0	0	0	0	0	0	0	0	0	3
50-59	25.1851	72	24	0	1	1	0	0	0	14400	17.2	15.4	7.15	1.33	18	16	253	84	5.2	1	147	6	0	0	1	0	0	0	0	0	0	0	3
50-59	19.3751	24	24	1	1	2	0	0	0	19600	13.7	23.5	15.1	1.42	55	54	279	38	6.2	1	168	16	0	0	1	0	0	0	0	0	0	0	10
60-69	25.5524	96	24	0	0	3	1	0	0	12600	14.1	26.4	0.1	1.24	224	107	395	94	2.3	1	108	5	0	0	0	0	0	0	0	0	0	0	9
50-59	30.216	48	48	0	1	2	0	1	0	9200	14.5	12.5	20.78	3.97	547	473	240	207	12.5	1	176	10	0	0	1	0	0	0	0	0	0	0	7
80-89	19.9888	48	0	1	1	3	1	0	0	16100	12.6	19.7	16.3	0.99	19	12	302	24	4.5	1	231	304	0	1	1	0	0	0	0	0	0	0	7
60-69	30.7374	48	0	0	1	3	0	1	1	13200	17.8	14.8	2.05	0.62	29	31	299	272	4.03	1	158	153	0	0	1	0	0	0	0	0	0	0	7
70-79	30.9156	72	72	0	1	2	0	1	0	23100	14	22.7	41.1	1.38	34	30	216	35	10.1	1	136	8	0	0	0	0	0	0	0	0	0	0	6
70-79	23.4959	48	48	1	0	2	0	0	0	11600	15.7	26.9	7	1.4	31	21	287	23	7.2	1	103	54	0	0	1	0	0	0	0	0	0	0	7
70-79	27.4348	96	96	1	1	2	0	1	0	21000	15.9	11.1	27.1	1.65	76	31	190	32	5.7	1	160	308	0	0	1	0	0	0	0	0	0	I	7
60-69	25.9088	96	96	0	1	2	0	1	1	10300	12.9	14.1	18.7	1.39	42	23	511	14	6.9	1	206	16	0	1	1	0	0	0	0	0	0	0	5
70-79	27.6993	48	24	0	1	2	0	1	0	21200	13.8	15.9	16.1	2.94	493	314	513	214	6.5	1	139	5	0	0	1	0	0	0	0	0	0	II	8
60-69	27.5318	24	24	0	1	2	0	1	0	12900	17.5	16.1	0.15	1.36	27	45	260	41	3.7	1	131	17	0	1	1	0	0	0	0	0	0	0	4
80-89	29.0884	48	48	0	1	2	0	1	0	13200	15.4	19.3	10.9	4.99	156	156	521	247	7.3	1	106	205	0	0	1	0	0	0	0	0	0	0	5
50-59	18.0285	48	48	0	1	1	0	0	0	14500	13.8	23.3	37	1.08	24	26	265	70	4.5	0	115	66	0	0	1	1	0	0	0	1	0	II	19
60-69	28.0234	72	24	0	1	2	0	1	0	13800	13	20.9	22.9	2	53	50	379	79	10	1	99	15	0	0	1	0	0	0	0	0	0	0	5
70-79	25.932	12	12	0	1	2	0	1	1	11100	13.6	15.5	0.38	0.48	26	31	217	25	4.3	1	141	5	0	0	1	0	0	0	0	0	0	0	4
20-29	23.9875	12	12	0	1	1	0	0	0	20100	12.7	42.1	3.43	0.79	18	27	219	75	12.7	1	147	6	0	0	0	0	0	0	0	0	0	0	3
60-69	30.2344	12	12	0	1	2	0	0	1	11800	15.6	21.3	0.67	1.15	34	36	187	16	4.7	1	141	50	0	0	1	0	0	0	0	0	0	0	2
60-69	21.2047	48	48	0	1	2	0	1	0	25200	15.4	20	12.4	1.07	48	51	243	45	5.4	1	126	10	0	0	1	0	0	0	0	0	0	0	5
70-79	23.7728	144	24	0	1	3	1	1	0	13000	12.9	21.5	14.5	2.44	21	15	151	16	6.9	1	135	73	1	0	1	0	0	0	0	0	0	0	7
90-99	24.5161	192	96	1	1	3	1	1	0	13700	11.7	24.9	18.7	1.71	32	19	178	23	9.9	1	171	375	0	1	1	0	0	0	0	0	0	0	11
80-89	25.3966	120	96	0	1	2	0	1	0	16400	10.9	25.1	16.5	1.37	46	51	715	148	9.16	0	98	10	0	1	1	0	0	0	0	0	0	0	7
60-69	20.1333	168	144	1	0	2	0	0	0	7100	8.4	19.6	17.5	1.44	228	87	602	145	10.6	1	126	70	0	0	1	0	0	0	0	0	0	0	5
90-99	33.4184	168	0	1	1	3	1	1	1	9100	11	24.6	6.3	0.86	21	13	311	34	8.5	1	174	201	0	1	1	0	0	0	0	0	0	0	6
70-79	24.6548	96	96	0	1	1	0	0	0	13400	12.2	18.8	11.4	1.33	20	11	186	32	7.6	1	132	5	0	0	1	0	0	0	0	0	0	0	5
80-89	25.5185	36	12	0	1	2	0	1	1	28300	13.8	11.9	14	1.57	22	19	234	35	6.4	1	151	8	0	0	1	0	0	0	0	0	0	0	7
80-89	21.9138	156	12	0	1	2	0	0	0	25800	13.9	20.5	14	1.11	27	31	358	43	8.5	1	149	120	0	1	1	0	0	0	0	0	0	0	8
30-39	28.4145	360	144	0	1	1	0	0	0	17600	14.5	32.2	15.1	7.6	109	123	516	384	7.8	1	149	82	1	1	1	0	0	0	0	0	0	0	8
80-89	29.5525	48	24	0	1	2	0	0	0	16800	14.9	21.4	15.71	2.72	81	94	240	109	5.5	1	70	9	0	1	1	0	0	0	0	0	0	0	5
60-69	21.551	96	72	0	1	1	0	0	0	18300	15.2	17.5	22.8	3.2	39	27	406	233	7.2	1	228	1374	1	1	1	1	1	0	0	0	0	IIIa	23
80-89	16.4062	30	6	0	1	2	0	0	0	11000	10.7	14.7	5.6	1.57	110	56	286	40	12.7	0	76	18	0	1	1	0	0	0	0	0	0	0	8
